# Supplementary material for: Orthodontists’ Perceived Knowledge, Confidence, and Clinical Practices in Pediatric Temporomandibular Disorders
Source: Children (Basel). 2026 Mar 25;13(4):445. doi: 10.3390/children13040445 (PMC13115295; doi:10.3390/children13040445)
Supplement: Supplementary file 1 [file children-13-00445-s001.zip]

Archive with 3 entries (3 files):
- Supplemental Table s1.pdf
- Supplemental_Table s2.pdf
- Supplementary Materials 1.pdf
